# Supplementary material for: Association between amyloid-β42 levels and neuropsychiatric symptoms in Alzheimer’s disease trials
Source: Brain Commun. 2025 Feb 23;7(2):fcaf089. doi: 10.1093/braincomms/fcaf089 (PMC11879397; doi:10.1093/braincomms/fcaf089)
Supplement: fcaf089_Supplementary_Data [file fcaf089_supplementary_data.zip]

Archive with 2 entries (2 files):
- Supplementary Dataset for Result Reproduction _FINAL.xlsx
- Supplementary_Materials.pdf
