# Supplementary material for: Association between amyloid-β42 levels and neuropsychiatric symptoms in Alzheimer’s disease trials
Source: Brain Commun. 2025 Feb 23;7(2):fcaf089. doi: 10.1093/braincomms/fcaf089 (PMC11879397; doi:10.1093/braincomms/fcaf089)
Supplement: fcaf089_Supplementary_Data [file fcaf089_supplementary_data.zip › Supplementary Dataset for Result Reproduction _FINAL.xlsx]

## Sheet: Sheet1
NCT	Drug	dose	subjects	g1	g2	total size	age_pbo	age_drug	sexfem_pbo	sexfem_drug	npi_change	senpi	mmse_change	semmse	timefinal	antibody	ab42
NCT00905372	Solanezumab	1	Mild/mod AD	506	506	1012	74.4	75	56.7	59.1	-0.9	1.47915	0.6	0.57723	80	1	-25.8
NCT00904683	Solanezumab	1	Mild/mod AD	519	521	1040	72.4	72.5	55.1	54.3	-0.2	1.11138	0.7	0.559482	80	1	36.1
NCT00594568	Semagacestat	1	Mild/mod AD	501	506	1007	73.3	73	55	55	1	0.913458	-0.5	0.415448	52	0	-51.14
NCT00594568	Semagacestat	2	Mild/mod AD	501	527	527	73.3	73.3	55	50	1.8	0.930451	-0.9	0.434738	52	0	-47.46
NCT02670083	Crenezumab	1	Early AD	409	409	818	70.3	71	60.4	58.4	0.53	0.7937	-0.33	0.539376	105	1	278.24
NCT03114657	Crenezumab	1	Early AD	399	407	806	70.7	71.1	56.4	56.8	0.76	1.23586	0.42	3.93333	53	1	308.27
NCT01739348	Verubecestat	1	Mild/mod AD	653	652	1305	72.4	71.3	54.2	53.7	0.7	0.707107	0.2	0.282843	78	0	-270.3
NCT01739348	Verubecestat	2	Mild/mod AD	653	652	652	72.4	71.8	54.2	58.1	1.1	0.707107	0.5	0.282843	78	0	-331.3
NCT01953601	Verubecestat	1	Prodromal AD	485	485	970	71.6	71.7	44	47.4	1.2	0.816725	0.1	0.307183	104	0	-231.1
NCT01953601	Verubecestat	2	Prodromal AD	485	484	484	71.6	71	44	50.4	2	0.857158	-0.8	0.362568	104	0	-320.2
NCT03444870	Gantenerumab	1	Mild AD	485	499	984	72.1	71.1	52.6	58.1	-0.26	0.157193	0.2	0.142127	116	1	193.983
NCT03443973	Gantenerumab	1	Mild AD	477	498	975	71.8	71.6	59.7	57.8	-0.3	0.142789	-0.3	0.148661	116	1	193.983
NCT00568776	ELND005	1	Mild/mod AD	82	84	166	73.4	73.4	56.6	58	1	2.27	-0.1	0.77	78	1	-191.3
